# Supplementary material for: Kidney Function Modulates Gut Microbial Metabolism
Source: Toxins (Basel). 2026 Apr 4;18(4):176. doi: 10.3390/toxins18040176 (PMC13119667; doi:10.3390/toxins18040176)
Supplement: Supplementary file 1 [file toxins-18-00176-s001.zip]

Archive with 1 entries (1 files):
- toxins-4184641-supplementary.pdf
